# Supplementary material for: Alkyl Chain Length Effects of Imidazolium Ionic Liquids on Electrical and Mechanical Performances of Polyacrylamide/Alginate-Based Hydrogels
Source: Gels. 2021 Oct 5;7(4):164. doi: 10.3390/gels7040164 (PMC8544473; doi:10.3390/gels7040164)
Supplement: Supplementary file 1 [file gels-07-00164-s001.zip]

Archive with 1 entries (1 files):
- gels-1387323-supplementary.pdf
